# Supplementary material for: A Novel Mutation of the NARROW LEAF 1 Gene Adversely Affects Plant Architecture in Rice (Oryza sativa L.)
Source: Int J Mol Sci. 2020 Oct 30;21(21):8106. doi: 10.3390/ijms21218106 (PMC7672626; doi:10.3390/ijms21218106)
Supplement: Supplementary file 1 [file ijms-21-08106-s001.zip]

Archive with 5 entries (5 files):
- Supplementary Figures S1-S9.pdf
- Supplementary Materials Cover page.docx
- Table S5.xlsx
- Table S6.xlsx
- Tables S1-S4 and S7-S8.docx
