# Supplementary material for: A Novel Mutation of the NARROW LEAF 1 Gene Adversely Affects Plant Architecture in Rice (Oryza sativa L.)
Source: Int J Mol Sci. 2020 Oct 30;21(21):8106. doi: 10.3390/ijms21218106 (PMC7672626; doi:10.3390/ijms21218106)
Supplement: Supplementary file 1 [file ijms-21-08106-s001.zip › Table S5.xlsx]

## Sheet: 330
Table S5 Differentially expressed genes identified from the RNA-Seq data in W149 mutant compared with Cypress
Locus_ID	Annotation	Log2FoldChange	padj	Start	End	GO ID	Gene ontology	Mutation§
LOC_Os01g01660	Similar to Isoflavone reductase homolog IRL (EC 1.3.1.-).	-2.88456	0.000866059	327128	328451	NA	NA	-
LOC_Os01g01770	ZOS1-01 - C2H2 zinc finger protein, expressed	-2.99845	0.00130413	409700	410818	NA	NA	-
LOC_Os01g02300	Similar to ARK protein (Fragment).	2.22267	0.048671	723693	726321	GO:0031410	CC	-
LOC_Os01g03340	Similar to Bowman Birk trypsin inhibitor.	1.69821	0.00622619	1347567	1348786	GO:0004867	MF	+
LOC_Os01g03360	Similar to Bowman-Birk type bran trypsin inhibitor.	2.21024	0.0307223	1353629	1354802	GO:0031410	CC	-
LOC_Os01g03710	Mannose-6-phosphate isomerase domain containing protein.	1.60111	0.000340143	1534135	1539627	NA	NA	-
LOC_Os01g04710	Peptidase A1 domain containing protein.	-2.57833	0.0498376	2120381	2122366	GO:0004190	MF	-
LOC_Os01g04800	AP2/ERF and B3 domain-containing protein, Salt stress response	2.65705	8.33e-05	2202264	2203860	GO:0003677	MF	-
LOC_Os01g06210	gibberellin receptor GID1L2, putative, expressed	-2.12502	0.0219367	2954514	2955504	NA	NA	+
LOC_Os01g06220	Alpha/beta hydrolase fold-3 domain containing protein.	-1.94488	6.91e-05	2957066	2958443	NA	NA	+
LOC_Os01g08020	Boron (B) transporter	-1.68619	0.00130413	3878069	3900085	GO:0016020	CC	+
LOC_Os01g11010	Similar to peptide-N4-asparagine amidase A.	-4.41311	0.0482903	5875786	5877849	GO:0031410	CC	-
LOC_Os01g11550	Plant-specific transcription factor, miR319 target gene	-1.9505	0.00999167	6221636	6224329	GO:0005739	CC	-
LOC_Os01g11860	ThiJ/PfpI domain containing protein.	-1.68341	0.000842512	6412786	6419895	NA	NA	-
LOC_Os01g11940	Similar to ZCN14 protein.	-1.84185	0.0267242	6494516	6499769	NA	NA	-
LOC_Os01g14520	Similar to inner membrane transport protein.	2.80143	1.29e-09	8132697	8135454	GO:0016020	CC	-
LOC_Os01g14970	Conserved hypothetical protein.	1.89402	0.0438265	8394453	8395803	NA	NA	-
LOC_Os01g18744	Transferase family protein.	-2.42112	0.0421696	10561328	10565325	NA	NA	-
LOC_Os01g23990	Hypothetical conserved gene.	-1.77226	4.14e-05	13508317	13508882	NA	NA	-
LOC_Os01g24780	Similar to Cytochrome P450.	-1.78273	0.0151754	13941318	13944691	GO:0031410	CC	-
LOC_Os01g24790	Transferase family protein.	-1.94215	0.00081558	13957512	13959245	NA	NA	-
LOC_Os01g26210	Protein kinase, catalytic domain domain containing protein.	-1.60727	0.0159863	14856098	14858270	NA	NA	-
LOC_Os01g27240	12-OXOPHYTODIENOATE REDUCTASE 9	-2.34052	0.0200006	15192860	15195698	NA	NA	-
LOC_Os01g27490	ANTHOCYANIDIN SYNTHASE	-4.44677	0.000164139	15346349	15347941	GO:0006508	BP	-
LOC_Os01g37460	Similar to TATA-binding protein associated factor 2N (RNA-binding protein 56) (TAFII68) (TAF(II)68).	-1.77119	0.00638155	20935789	20937446	NA	NA	-
LOC_Os01g44069	Six-hairpin glycosidase domain containing protein.	-1.8882	2.8e-05	25257001	25263981	GO:0005739	CC	+
LOC_Os01g46720	Similar to protein kinase domain containing protein.	1.52338	0.000352353	26611799	26618704	GO:0009536	CC	-
LOC_Os01g49154	Conserved hypothetical protein.	2.08086	0.00133283	28246607	28248021	GO:0005739	CC	-
LOC_Os01g49430	Similar to HSP70B (heat shock protein 70B); ATP binding.	3.47476	0.0450934	28425815	28427562	NA	NA	-
LOC_Os01g52240	Similar to Type I chlorophyll a/b-binding protein b (Fragment).	-1.84043	3.1e-22	30030998	30032054	GO:0009536	CC	-
LOC_Os01g53470	Similar to harpin-induced protein.	-1.5571	0.0428563	30718930	30719957	NA	NA	-
LOC_Os01g54490	Similar to ZCN12.	-2.65946	0.00788781	31343364	31345522	NA	NA	-
LOC_Os01g54620	Similar to cDNA clone:J023093O20, full insert sequence.	-2.3439	0.00349261	31422946	31428688	GO:0016020	CC	-
LOC_Os01g55820	X8 domain containing protein.	1.57376	0.0073288	32145824	32147365	GO:0031410	CC	-
LOC_Os01g57770	Similar to Protein S.	3.40312	0.0172582	33409653	33415577	GO:0006629	BP	-
LOC_Os01g59410	Similar to SigA binding protein.	-1.56325	0.00310906	34356640	34357450	NA	NA	-
LOC_Os01g62130	Zinc finger, C2H2-like domain containing protein.	-1.5754	0.000839604	35965949	35966946	NA	NA	-
LOC_Os01g62830	Conserved hypothetical protein.	-1.75066	1.79e-05	36392152	36392864	NA	NA	-
LOC_Os01g63310	Protein of unknown function DUF740 family protein.	-2.15227	0.00333742	36697008	36698963	NA	NA	-
LOC_Os01g65110	Similar to Peptide transporter PTR2-B.	2.38825	0.000285744	37795596	37797746	GO:0016020	CC	-
LOC_Os01g65510	Similar to F-box protein interaction domain containing protein.	-1.70176	0.0314132	38022774	38024230	NA	NA	-
LOC_Os01g70850	Alpha/beta hydrolase fold-1 domain containing protein.	-2.56723	0.0106203	41004288	41006137	GO:0031410	CC	+
LOC_Os01g72160	Similar to Glutathione S-transferase GST 28 (EC 2.5.1.18) (Fragment).	-1.68473	3.86e-05	41847705	41849080	NA	NA	-
LOC_Os01g72360	Conserved hypothetical protein.	2.65774	1.3e-09	41971985	41973023	NA	NA	-
LOC_Os01g72370	Conserved hypothetical protein.	1.97922	4.59e-05	41971444	41978408	NA	NA	-
LOC_Os01g74600	Pentatricopeptide repeat domain containing protein.	-1.5469	0.0135008	43196120	43198668	NA	NA	-
LOC_Os02g01355	Non-protein coding transcript.	1.56526	0.0230066	199224	204616	NA	NA	-
LOC_Os02g03130	expressed protein	-2.48155	0.00103844	1245577	1247286	NA	NA	-
LOC_Os02g03270	Similar to DNA-binding protein.	-2.16045	0.0147245	1313910	1319031	NA	NA	-
LOC_Os02g03710	Conserved hypothetical protein.	-1.89804	3.2e-05	1558479	1559143	NA	NA	-
LOC_Os02g04230	Similar to Mitogen-activated protein kinase 13.	1.58196	0.00130413	1850954	1858237	NA	NA	-
LOC_Os02g05960	Protein kinase, core domain containing protein.	-1.98315	0.0297044	2965240	2968658	NA	NA	-
LOC_Os02g06350	expressed protein	-1.50126	0.0483273	3171934	3174991	NA	NA	+
LOC_Os02g10390	Chlorophyll a/b-binding protein type III (Fragment).	-1.53305	3.85e-08	5468367	5470496	GO:0005739	CC	-
LOC_Os02g10550	expressed protein	2.87549	0.000170321	5554686	5556179	NA	NA	-
LOC_Os02g12910	receptor-like protein kinase 5 precursor, putative, expressed	-2.07069	0.0218068	6815291	6818362	GO:0031410	CC	+
LOC_Os02g13870	NOD26 LIKE INTRINSIC PROTEIN 1;1	-2.27514	0.0013428	7515989	7519336	GO:0016020	CC	+
LOC_Os02g13900	Similar to Brassinazole-resistant 1 protein.	1.54912	0.0119794	7548246	7551644	NA	NA	-
LOC_Os02g17480	expressed protein	5.11481	0.0142279	10066678	10067448	NA	NA	-
LOC_Os02g19450	Conserved hypothetical protein.	-1.9768	0.00513171	11361418	11363765	NA	NA	-
LOC_Os02g21810	Similar to Cytochrome P450-like protein.	-1.58114	0.00947384	12970222	12972230	GO:0031410	CC	-
LOC_Os02g24100	expressed protein	1.67875	0.00534953	13965938	13966546	GO:0005739	CC	-
LOC_Os02g26670	Kelch-type beta propeller domain containing protein.	-3.17371	0.0264994	15659378	15660788	NA	NA	-
LOC_Os02g26720	Similar to Inositol phosphate kinase.	5.32053	0.0346094	15697842	15699391	NA	NA	-
LOC_Os02g28460	expressed protein	1.7052	0.0250586	16830245	16831209	NA	NA	-
LOC_Os02g32690	Similar to PDR-like ABC transporter.	1.53205	0.0329456	19405391	19420793	GO:0016020	CC	+
LOC_Os02g33240	Cyclin-like F-box domain containing protein.	-1.81249	0.00881372	19758159	19759364	NA	NA	-
LOC_Os02g36264	ENT-KAURENE SYNTHASE 6	-4.18206	0.0404182	21886310	21899230	GO:0009536	CC	+
LOC_Os02g37200	Hypothetical protein.	-2.65927	8.2e-05	22481648	22482417	GO:0031410	CC	-
LOC_Os02g37580	Similar to Fimbrin 1 (AtFIM1).	1.51726	0.00411487	22666455	22671479	NA	NA	-
LOC_Os02g38120	Similar to Non-phototropic hypocotyl 3.	-1.62149	0.00017893	23044550	23047396	NA	NA	+
LOC_Os02g38386	Conserved hypothetical protein.	2.12877	0.00674524	23209694	23210456	NA	NA	+
LOC_Os02g40730	AMMONIUM TRANSPORTER-1; 2	-1.52128	1.87e-08	24690884	24692884	GO:0008519	MF	-
LOC_Os02g43370	YELLOW STRIP-LIKE GENE 2	1.81961	3.34e-05	26170387	26174970	NA	NA	-
LOC_Os02g44920	Similar to protein kinase APK1B.	1.96985	0.00261096	27215241	27217719	NA	NA	-
LOC_Os02g46540	expressed protein	3.99227	0.00206248	28382754	28382972	NA	NA	-
LOC_Os02g48850	Protein of unknown function DUF506, plant domain containing protein.	-3.43089	0.0365347	29886240	29887103	GO:0005739	CC	-
LOC_Os02g49950	Armadillo-like helical domain containing protein.	-3.63895	0.0293769	30518022	30522430	NA	NA	-
LOC_Os02g50710	Conserved hypothetical protein.	-2.04815	3.88e-05	30974227	30974784	NA	NA	-
LOC_Os02g53380	Hypothetical conserved gene.	-2.07775	0.0237574	32670668	32673918	NA	NA	-
LOC_Os02g53620	Similar to nuclear transcription factor Y subunit A-3.	-2.04602	5.08e-05	32794225	32798345	NA	NA	-
LOC_Os02g53960	CXE carboxylesterase, putative, expressed	-3.58035	0.0394123	33037678	33038763	NA	NA	-
LOC_Os02g57210	expressed protein	5.42666	0.0156595	35052914	35054343	NA	NA	-
LOC_Os03g01300	Similar to Physical impedance induced protein.	-1.68425	0.00293041	208330	211839	GO:0031410	CC	-
LOC_Os03g03350	Pectin lyase fold/virulence factor domain containing protein.	-2.82018	0.0138316	1430639	1433585	GO:0031410	CC	-
LOC_Os03g06000	Similar to Alpha-expansin precursor.	-3.38656	0.00324403	2998855	3000007	GO:0031410	CC	-
LOC_Os03g08940	expressed protein	-2.01349	0.0366171	4635138	4636315	NA	NA	-
LOC_Os03g10030	Similar to UPF0497 membrane protein 12.	-1.50805	3.25e-10	5034168	5040417	GO:0016020	CC	-
LOC_Os03g10150	Protein of unknown function DUF623, plant domain containing protein.	-2.07007	3.41e-06	5150966	5152038	NA	NA	-
LOC_Os03g11690	Pentatricopeptide repeat domain containing protein.	3.03704	0.0129066	6115338	6118762	NA	NA	-
LOC_Os03g13210	Similar to Peroxidase.	9.41721	0.012237	7128181	7130342	GO:0004601	MF	-
LOC_Os03g14180	26 KDA HEAT SHOCK PROTEIN	-5.82098	0.0315428	7697015	7698284	NA	NA	-
LOC_Os03g14642	LTPL107 - Protease inhibitor/seed storage/LTP family protein precursor, expressed	-5.17015	0.0228516	7958992	7959882	NA	NA	-
LOC_Os03g14880	Conserved hypothetical protein.	-1.56422	0.00445426	8106337	8108381	GO:0016020	CC	-
LOC_Os03g15220	Protein of unknown function DUF292, eukaryotic domain containing protein.	3.4655	0.0296306	8327284	8328581	GO:0005739	CC	-
LOC_Os03g16950	Similar to (clone wusl1032) mRNA sequence.	3.21705	0.0087358	9421689	9422925	GO:0031410	CC	-
LOC_Os03g17200	Similar to plant-specific domain TIGR01589 family protein.	2.03996	0.0066991	9575542	9576332	NA	NA	-
LOC_Os03g18640	Similar to laccase 90c.	-5.68504	0.0414935	10443252	10446023	GO:0031410	CC	+
LOC_Os03g19220	Lg106-like family protein.	-1.83899	0.0365347	10804093	10806772	NA	NA	+
LOC_Os03g19420	NICOTIANAMINE SYNTHASE 2	4.78251	8.33e-05	10926469	10927950	NA	NA	-
LOC_Os03g19427	NICOTIANAMINE SYNTHASE 1	4.7004	0.00166504	10929483	10930895	NA	NA	-
LOC_Os03g20700	Similar to Magnesium-chelatase subunit H family protein, expressed.	-1.51843	2.09e-07	11712169	11720131	NA	NA	-
LOC_Os03g22170	Similar to AP2 domain containing protein RAP2.2 (Fragment).	2.31321	0.0249318	12713329	12714584	NA	NA	-
LOC_Os03g22620	Terpenoid cylases/protein prenyltransferase alpha-alpha toroid domain containing protein.	2.98924	4.92e-39	13035228	13046117	NA	NA	-
LOC_Os03g24640	Similar to Terpene synthase family, metal binding domain containing protein, expressed.	6.94345	0.00554453	14032516	14037330	GO:0005739	CC	-
LOC_Os03g28389	Hypothetical gene.	1.95831	0.00464668	16358668	16359485	NA	NA	-
LOC_Os03g39610	Similar to Photosystem II type II chlorophyll a/b binding protein (Fragment).	-2.99832	7.14e-52	21999942	22001714	GO:0009536	CC	-
LOC_Os03g40610	cytochrome P450, putative, expressed	-2.48096	0.0003653	22572706	22574008	GO:0031410	CC	-
LOC_Os03g41060	Gibberellin regulated protein family protein.	-2.06951	0.0117436	22816933	22817775	GO:0031410	CC	-
LOC_Os03g44740	Similar to Cytochrome P450 CYP92C5.	-1.85401	0.000448293	25219692	25221526	NA	NA	-
LOC_Os03g47016	HOMEOBOX 10	-1.87547	0.0124659	26581595	26582141	GO:0009536	CC	-
LOC_Os03g47620	Similar to TPR Domain containing protein.	4.56392	0.0357693	26962705	26970219	NA	NA	-
LOC_Os03g51920	Similar to Peptidase, M50 family.	-1.643	0.00357384	29784613	29787015	GO:0009536	CC	-
LOC_Os03g55420	Similar to Peroxidase2 precursor (EC 1.11.1.7).	-2.26876	0.0161703	31530776	31533526	GO:0004601	MF	-
LOC_Os03g58280	expressed protein	-1.93984	0.00809874	33204591	33207166	NA	NA	+
LOC_Os03g58290	Similar to benzoxazinless1.	-2.19503	0.000741532	33207531	33210400	GO:0009536	CC	-
LOC_Os03g58300	Similar to Indole-3-glycerol phosphate lyase.	2.58754	0.00974706	33214533	33217418	GO:0009536	CC	-
LOC_Os03g59330	Glycoside hydrolase, family 28 domain containing protein.	-3.33462	0.0281798	33777510	33781305	GO:0031410	CC	-
LOC_Os03g61720	Similar to glycerol-3-phosphate acyltransferase 1.	-1.98844	0.0255168	34985196	34990759	GO:0016020	CC	-
LOC_Os04g03164	Hypothetical conserved gene.	-5.88656	0.0164803	1320596	1321461	NA	NA	+
LOC_Os04g04690	legume lectins beta domain containing protein, putative	-4.41698	0.034391	2255933	2256636	NA	NA	-
LOC_Os04g07110	Protein of unknown function DUF594 family protein.	3.32138	0.0354561	3766125	3768464	GO:0031410	CC	+
LOC_Os04g09260	Transferase family protein.	-2.26173	0.00032283	4923766	4925539	NA	NA	-
LOC_Os04g10000	Similar to OSIGBa0109M01.2 protein.	6.63227	0.0127014	5380095	5381565	NA	NA	-
LOC_Os04g10160	P-450 99A2	2.84097	0.0499078	5484768	5486773	NA	NA	-
LOC_Os04g10800	PHOSPHATE TRANSPORTER 13	-2.18335	0.00988618	5865176	5868178	GO:0016020	CC	-
LOC_Os04g16160	expressed protein	3.3163	2.81e-05	8778912	8780298	NA	NA	-
LOC_Os04g16822	chloroplast 50S ribosomal protein L22, putative, expressed	1.53044	0.0317128	9154281	9154730	NA	NA	-
LOC_Os04g16830	DNA-directed RNA polymerase subunit beta, putative, expressed	2.09264	0.00166504	9190922	9195969	NA	NA	-
LOC_Os04g21130	Similar to Non-S-locus F-box-like protein 2011 (Fragment).	-3.75727	0.00157504	11894682	11898544	NA	NA	-
LOC_Os04g21350	Similar to FPF1 protein-like (RAA1).	1.69084	0.024163	12062939	12063828	NA	NA	-
LOC_Os04g22120	Protein kinase, catalytic domain domain containing protein.	-2.05176	0.0030532	12534144	12539647	GO:0009536	CC	-
LOC_Os04g30160	WALL-ASSOCIATED KINASE GENE 46	-4.80716	0.0371924	18001019	18005396	GO:0031410	CC	-
LOC_Os04g30240	Similar to H0607F01.5 protein.	-1.60699	1.02e-07	18042129	18049438	NA	NA	+
LOC_Os04g31290	Similar to OSIGBa0092E09.4 protein.	3.79438	5.84e-05	18720466	18722735	NA	NA	-
LOC_Os04g32320	Similar to H0718E12.3 protein.	-2.16595	0.000777938	19373689	19376928	GO:0031410	CC	-
LOC_Os04g33200	Similar to H0502B11.6 protein.	-2.49973	0.0192849	20083916	20091821	GO:0016020	CC	-
LOC_Os04g34530	Similar to H0525E10.16 protein.	4.20378	0.0396078	20897565	20902883	GO:0016020	CC	-
LOC_Os04g36820	Similar to OSIGBa0140O07.10 protein.	-3.74699	0.0139562	22229872	22230571	GO:0009536	CC	-
LOC_Os04g38410	Similar to Chlorophyll a/b-binding protein CP24, photosystem II (Fragment).	-1.76952	7.52e-06	22835896	22837594	GO:0009536	CC	-
LOC_Os04g38780	Similar to MIKC-type MADS-box transcription factor WM30.	1.56386	0.0116667	23045654	23048272	NA	NA	-
LOC_Os04g38880	Dynein light chain, type 1 family protein.	-1.56583	0.0123088	23108124	23110736	NA	NA	-
LOC_Os04g39300	Similar to OSIGBa0128P10.7 protein.	5.00599	0.00991603	23388563	23389490	NA	NA	-
LOC_Os04g40440	Leucine-rich repeat, N-terminal domain containing protein.	-1.56919	0.00100792	24032526	24036100	NA	NA	-
LOC_Os04g43660	Conserved hypothetical protein.	-3.55519	0.0297246	25832896	25835027	GO:0009536	CC	-
LOC_Os04g47550	Cyclin-like F-box domain containing protein.	1.58772	0.00995379	28197590	28200106	NA	NA	-
LOC_Os04g52479	NARROW LEAF 1	-1.87769	2.42e-12	31203525	31214741	NA	NA	+
LOC_Os04g54930	Similar to H0423H10.7 protein.	1.64545	0.0453379	32671917	32678320	GO:0016020	CC	-
LOC_Os04g56700	Similar to Naringenin,2-oxoglutarate 3-dioxygenase.	-7.88664	0.00583378	33809347	33812300	NA	NA	+
LOC_Os04g57130	Similar to H1005F08.21 protein.	-4.33986	0.00391557	34038355	34039430	NA	NA	-
LOC_Os04g59200	Peroxidase (EC 1.11.1.7).	6.8054	0.0237927	35215124	35216756	NA	NA	-
LOC_Os05g04570	F-box family protein, putative, expressed	-2.18502	0.00590881	2129252	2132815	NA	NA	-
LOC_Os05g07060	Similar to Arabinogalactan protein-like.	-7.37116	0.00166848	3715762	3716891	GO:0031410	CC	-
LOC_Os05g09700	expressed protein	2.15742	0.0251939	5470805	5471011	NA	NA	-
LOC_Os05g11260	Conserved hypothetical protein.	1.64581	0.000962845	6358099	6362407	NA	NA	+
LOC_Os05g15150	Similar to predicted protein.	2.33799	0.04367	8590929	8597017	NA	NA	+
LOC_Os05g16420	Conserved hypothetical protein.	-2.06366	3.93e-05	9318022	9318630	GO:0031410	CC	-
LOC_Os05g22716	translation initiation factor IF-1, chloroplast, putative, expressed	1.5175	0.00226543	12888261	12888584	NA	NA	-
LOC_Os05g22718	chloroplast 30S ribosomal protein S8, putative, expressed	1.59116	0.0168499	12888722	12889132	NA	NA	-
LOC_Os05g25250	expressed protein	5.69786	0.00262661	14659635	14660033	NA	NA	-
LOC_Os05g28530	Thioredoxin fold domain containing protein.	-3.27257	0.0384867	16717761	16718507	GO:0005739	CC	-
LOC_Os05g28740	UspA domain containing protein.	1.73547	0.0196571	16859683	16860977	NA	NA	-
LOC_Os05g32460	Similar to VQ motif family protein.	-2.77906	1.29e-16	18958614	18960147	NA	NA	+
LOC_Os05g33080	Similar to Serine/threonine-protein kinase PBS1 (EC 2.7.1.37) (AvrPphB susceptible protein 1).	2.32706	0.0110051	19398906	19403556	NA	NA	-
LOC_Os05g34980	Amino acid permease, Transport of amino acids	-1.82424	0.000211461	20779070	20781283	GO:0016020	CC	-
LOC_Os05g38264	Conserved hypothetical protein.	-1.79618	0.0251074	22436430	22437469	NA	NA	-
LOC_Os05g39080	Serine/threonine protein kinase domain containing protein.	-1.69067	0.0231043	22910888	22915683	NA	NA	-
LOC_Os05g39350	Domain of unknown function DUF231, plant domain containing protein.	-2.07909	0.00765918	23080869	23083761	NA	NA	-
LOC_Os05g40770	Hypothetical conserved gene.	1.64878	0.000586938	23899428	23905570	GO:0005739	CC	-
LOC_Os05g43040	Similar to MS5-like protein (Fragment).	-1.88898	0.00128303	24997324	24999598	NA	NA	-
LOC_Os05g45200	UDP-glucuronosyl/UDP-glucosyltransferase family protein.	-2.27612	0.00482789	26235606	26237122	NA	NA	-
LOC_Os05g46240	Protein of unknown function DUF778 family protein.	2.43467	0.0251939	26815564	26818736	NA	NA	-
LOC_Os05g47790	Conserved hypothetical protein.	2.99795	4.13e-05	27383388	27388018	GO:0009536	CC	-
LOC_Os05g49960	expressed protein	-1.66325	0.00844975	28652224	28652700	NA	NA	+
LOC_Os05g50500	Plant Basic Secretory Protein domain containing protein.	-1.69935	0.0218192	28957487	28958718	GO:0009536	CC	-
LOC_Os05g50580	Peptidase S10, serine carboxypeptidase family protein.	-2.63009	0.0404182	29000107	29002044	GO:0031410	CC	-
LOC_Os05g51160	Similar to I-box binding factor (Fragment).	1.92605	2.92e-05	29347196	29348631	NA	NA	-
LOC_Os05g51570	Similar to C13 endopeptidase NP1 precursor.	-2.14977	0.0162017	29579044	29580698	NA	NA	-
LOC_Os06g01890	Similar to MIKC-type MADS-box transcription factor AGL1.	1.73389	0.00808236	494850	511406	NA	NA	+
LOC_Os06g03520	Protein of unknown function DUF581 family protein.	1.78514	8.73e-05	1361364	1362509	NA	NA	-
LOC_Os06g04250	Phosphate-induced protein 1 conserved region family protein.	-1.79986	0.00562553	1789836	1791394	GO:0031410	CC	-
LOC_Os06g06300	Florigen, Flowering time, Long-day promotion	-1.89201	6.88e-07	2926823	2928474	NA	NA	-
LOC_Os06g06320	HEADING DATE 3A	-1.93267	0.00213114	2940004	2942452	GO:0010229	BP	-
LOC_Os06g06430	BETA-1,3-GLUCANASE ACTIVITY 5	-4.90222	0.00809874	2999107	3001746	GO:0031410	CC	-
LOC_Os06g08080	Vacuolar H+-pyrophosphatase (EC 3.6.1.1) (Ovp2).	-1.66866	0.0170869	3919501	3924409	GO:0031410	CC	-
LOC_Os06g08640	Transferase family protein.	-3.06058	0.0252867	4301557	4303121	NA	NA	+
LOC_Os06g08830	Hypothetical conserved gene.	-1.54069	0.0156986	4418692	4420382	NA	NA	+
LOC_Os06g09240	Similar to UDP-glucose flavonoid-3-O-glucosyltransferase.	-2.10151	0.00244141	4647954	4649523	NA	NA	-
LOC_Os06g09600	Conserved hypothetical protein.	-1.56509	0.0118343	4885944	4886653	NA	NA	+
LOC_Os06g12190	Glutaredoxin domain containing protein.	-1.51885	0.000820513	6534746	6535897	NA	NA	-
LOC_Os06g12230	Similar to PCF1.	1.66669	6.91e-05	6570778	6572727	GO:0005739	CC	-
LOC_Os06g12370	Similar to ATP-dependent zinc metalloprotease FTSH 6, chloroplastic.	-4.45297	0.000745846	6701247	6704416	GO:0009536	CC	-
LOC_Os06g15730	NB-ARC domain containing protein.	-2.74709	0.0212383	8913931	8917864	NA	NA	-
LOC_Os06g16960	Similar to O-methyltransferase ZRP4.	-2.22541	7.09e-05	9832187	9834591	NA	NA	+
LOC_Os06g17020	UDP-glucuronosyl/UDP-glucosyltransferase family protein.	-1.89397	3.41e-06	9870662	9872417	NA	NA	-
LOC_Os06g17390	Protein of unknown function DUF246, plant family protein.	-2.58372	0.0343591	10082202	10087094	NA	NA	+
LOC_Os06g17900	PYRICULARIA ORYZAE RESISTANCE ZT	1.95332	0.0275429	10387509	10390465	GO:0031410	CC	+
LOC_Os06g20870	Conserved hypothetical protein.	1.54677	0.0247546	12054982	12058674	NA	NA	-
LOC_Os06g21590	Similar to Light-harvesting complex I (Fragment).	-2.0226	3.94e-10	12452655	12454197	NA	NA	-
LOC_Os06g28630	Non-protein coding transcript.	-1.84334	0.00105763	16302034	16305078	NA	NA	-
LOC_Os06g30480	Conserved hypothetical protein.	1.71309	0.000729213	17617357	17618966	NA	NA	-
LOC_Os06g35520	Similar to Peroxidase P7 (EC 1.11.1.7) (TP7).	4.67428	0.000143253	20705349	20706997	GO:0031410	CC	-
LOC_Os06g36040	Similar to F20B17.20.	-1.87521	1.53e-05	21063302	21063943	NA	NA	+
LOC_Os06g36380	Conserved hypothetical protein.	2.59871	0.0019145	21362857	21363652	NA	NA	-
LOC_Os06g38750	Conserved hypothetical protein.	-3.43303	0.026339	22999843	23001437	NA	NA	-
LOC_Os06g40970	expressed protein	1.67077	0.0141652	24460617	24463916	NA	NA	+
LOC_Os06g43350	cytochrome P450, putative, expressed	-2.70885	6.1e-08	26060866	26065357	NA	NA	-
LOC_Os06g46030	Protein of unknown function DUF640 domain containing protein.	2.92068	0.000777322	27904549	27906635	NA	NA	-
LOC_Os06g49830	Similar to SHI.	4.72205	0.0202616	30161499	30162653	NA	NA	-
LOC_Os07g02810	Ascorbate oxidase, Abiotic stress response	-1.85566	0.0334389	1055140	1058131	GO:0031410	CC	-
LOC_Os07g02850	Protein of unknown function DUF538 domain containing protein.	-3.2242	8.25e-07	1067018	1067868	NA	NA	-
LOC_Os07g02940	Protein of unknown function DUF538 family protein.	-1.53689	7.85e-06	1095057	1095907	NA	NA	-
LOC_Os07g03860	lectin-like receptor kinase 7, putative, expressed	2.00505	5.21e-05	1610227	1612424	GO:0031410	CC	-
LOC_Os07g03890	lectin-like receptor kinase 7, putative, expressed	-1.75289	9.35e-07	1622765	1628739	GO:0016020	CC	-
LOC_Os07g04930	Conserved hypothetical protein.	3.77556	6.74e-15	2176569	2177640	GO:0031410	CC	-
LOC_Os07g05680	expressed protein	-5.26072	0.0127979	2711260	2712984	GO:0005739	CC	-
LOC_Os07g06390	Conserved hypothetical protein.	-4.07562	0.00583378	3105284	3109490	NA	NA	-
LOC_Os07g06900	FBD domain containing protein.	3.62652	0.00180471	3372597	3374790	NA	NA	-
LOC_Os07g10840	Similar to Seed imbibition protein (Fragment).	-2.74716	0.00561621	5890558	5894135	NA	NA	-
LOC_Os07g15190	3-ketoacyl-CoA synthase 2, putative, expressed	1.58682	2.01e-05	8757338	8757893	NA	NA	-
LOC_Os07g15460	BACTERIOCIDE EFFECT 1	1.96543	0.00261545	8966023	8970882	GO:0016020	CC	-
LOC_Os07g15930	Legume lectin, beta chain domain containing protein.	-2.10149	0.0310107	9252392	9255709	GO:0031410	CC	-
LOC_Os07g23120	Conserved hypothetical protein.	-1.65862	0.00310906	13037520	13038640	NA	NA	-
LOC_Os07g23150	Transferase domain containing protein.	-2.10823	9.36e-08	13052971	13055292	NA	NA	-
LOC_Os07g27980	Similar to Bowman-Birk type bran trypsin inhibitor.	-3.5213	0.00195315	16324858	16327556	NA	NA	-
LOC_Os07g33954	Similar to Glucose-6-phosphate/phosphate-translocator precursor.	-1.80762	0.0354561	20295862	20297855	GO:0016020	CC	-
LOC_Os07g34870	Peptidase A1 domain containing protein.	-2.66112	2.63e-05	20900389	20901744	NA	NA	-
LOC_Os07g35280	Protein of unknown function DUF26 domain containing protein.	-1.63881	0.0308018	21116319	21121002	GO:0031410	CC	-
LOC_Os07g35310	Serine/threonine protein kinase-related domain containing protein.	6.04814	0.0483273	21133028	21140733	GO:0031410	CC	+
LOC_Os07g35700	Similar to KI domain interacting kinase 1.	-1.63924	0.0405525	21384747	21388284	GO:0031410	CC	+
LOC_Os07g35790	Similar to Receptor protein kinase.	2.09126	4.25e-05	21434557	21437671	GO:0031410	CC	+
LOC_Os07g37550	Similar to Type III chlorophyll a/b-binding protein (Fragment).	-1.74418	8.25e-06	22487421	22488766	GO:0009536	CC	-
LOC_Os07g38440	Similar to Amine oxidase like protein (EC 1.4.3.6) (Copper amine oxidase).	-1.91748	0.00842631	23098564	23100449	NA	NA	+
LOC_Os07g41170	expressed protein	-3.41178	0.0171234	24642292	24643406	NA	NA	-
LOC_Os07g44130	Similar to Cytochrome P450.	-1.62696	0.000295949	26375648	26377640	GO:0031410	CC	-
LOC_Os07g46870	Similar to Oxidoreductase, short chain dehydrogenase/reductase family protein, expressed.	-3.49239	0.0242679	28020590	28021848	NA	NA	-
LOC_Os08g02110	Similar to Peroxidase 47 precursor (EC 1.11.1.7) (Atperox P47) (ATP32).	4.26975	0.0171891	697180	698615	GO:0031410	CC	-
LOC_Os08g03610	Zinc finger, LSD1-type domain containing protein.	1.70154	0.00880186	1686244	1688804	NA	NA	-
LOC_Os08g06290	expressed protein	-1.73924	0.000667647	3464703	3466302	NA	NA	+
LOC_Os08g09040	GERMIN-LIKE PROTEIN 8-9	-4.20361	0.00145722	5254286	5255230	GO:0031410	CC	-
LOC_Os08g09060	Germin-like protein 8-10, Disease resistance	-2.16847	0.0433099	5260152	5261299	GO:0031410	CC	-
LOC_Os08g14950	Protein kinase, catalytic domain domain containing protein.	-4.41869	2.23e-07	9016956	9020344	GO:0031410	CC	-
LOC_Os08g15090	Similar to predicted protein.	-1.51675	0.0143126	9127977	9136745	GO:0009536	CC	+
LOC_Os08g15278	chloroplast 30S ribosomal protein S8, putative, expressed	1.59327	0.0217847	9266284	9266694	NA	NA	-
LOC_Os08g15710	Conserved hypothetical protein.	-2.10968	0.0348924	9538125	9539756	NA	NA	-
LOC_Os08g24470	Putative B3 domain-containing protein Os08g0333500.	1.73	0.0315428	14779988	14782859	NA	NA	-
LOC_Os08g33820	Non-protein coding transcript.	-1.88307	9.22e-13	21171214	21172680	GO:0005739	CC	-
LOC_Os08g34240	CALCINEURIN B-LIKE PROTEIN-INTERACTING PROTEIN KINASE 6	-1.64378	0.00458285	21466751	21468619	NA	NA	+
LOC_Os08g34550	Similar to RING-H2 finger protein ATL5A.	-2.12056	0.00117819	21700152	21702495	NA	NA	-
LOC_Os08g37115	Domain of unknown function DUF547 domain containing protein.	2.6669	0.000160358	23450391	23452993	NA	NA	-
LOC_Os08g38590	MADS domain transcription factor, Pollen maturation	-1.6796	6.74e-05	24391630	24393867	NA	NA	-
LOC_Os08g40910	Conserved hypothetical protein.	3.23657	0.0130245	25888230	25889165	NA	NA	-
LOC_Os08g41070	Hypothetical conserved gene.	1.56043	0.0222523	25958851	25966686	NA	NA	-
LOC_Os08g41720	Auxin efflux carrier, Auxin homeostasis, transport and distribution	-3.73814	2.45e-09	26332323	26335559	GO:0016020	CC	+
LOC_Os09g06940	Hypothetical conserved gene.	-5.05934	0.0246262	3345558	3348774	GO:0009536	CC	-
LOC_Os09g07780	Pentatricopeptide repeat domain containing protein.	1.73141	0.0315428	3935205	3938411	NA	NA	-
LOC_Os09g17740	CHLOROPHYLL A/B BINDING PROTEIN 1R	-2.46446	1.3e-09	10845678	10847156	GO:0009536	CC	-
LOC_Os09g17940	expressed protein	-7.60109	6.3e-06	10983366	10983731	NA	NA	-
LOC_Os09g24190	Hypothetical gene.	2.61022	0.00613929	14359193	14359480	NA	NA	-
LOC_Os09g25710	Hypothetical protein.	-2.84058	0.0485341	15426338	15426865	NA	NA	-
LOC_Os09g26670	Conserved hypothetical protein.	-1.81568	1.39e-05	16200910	16201902	NA	NA	-
LOC_Os09g29690	Similar to blight-associated protein p12.	-1.63486	0.0387704	18058253	18059176	GO:0031410	CC	-
LOC_Os09g29710	Similar to Blight-associated protein p12 precursor.	-1.71799	0.00328344	18067434	18068462	GO:0031410	CC	-
LOC_Os09g32360	Domain of unknown function DUF2828 domain containing protein.	-1.56987	0.0450506	19329814	19331922	NA	NA	-
LOC_Os09g32730	Zinc finger, RING/FYVE/PHD-type domain containing protein.	-1.56253	0.00203493	19519240	19520185	NA	NA	-
LOC_Os09g34214	UDP-glucuronosyl/UDP-glucosyltransferase family protein.	-1.60708	0.00425216	20196708	20203852	NA	NA	+
LOC_Os09g36940	Cupredoxin domain containing protein.	-4.15548	0.0483273	21313123	21313913	GO:0031410	CC	-
LOC_Os10g01530	Helix-loop-helix DNA-binding domain containing protein.	3.42664	0.0234152	344330	347794	GO:0006096	BP	+
LOC_Os10g01690	transferase family protein, putative, expressed	-5.10562	0.045133	455987	457291	NA	NA	-
LOC_Os10g03230	expressed protein	1.76479	7.64e-06	1359516	1360316	NA	NA	-
LOC_Os10g03750	Similar to F-box domain containing protein, expressed.	3.65219	0.0395116	1694920	1697854	NA	NA	-
LOC_Os10g05250	WALL-ASSOCIATED KINASE GENE 101	1.68313	0.0348917	2591413	2596634	GO:0006468	BP	+
LOC_Os10g08026	Lecithin:cholesterol acyltransferase family protein.	1.78576	0.0321672	4346849	4348367	GO:0031410	CC	+
LOC_Os10g11022	Hypothetical protein.	-1.98164	1.2e-05	6098673	6099210	GO:0005739	CC	-
LOC_Os10g18150	Tetratricopeptide-like helical domain containing protein.	-7.12515	0.00363948	9212937	9215332	NA	NA	-
LOC_Os10g20260	Cellulose synthase family protein.	-2.2583	0.0168261	10180422	10187639	GO:0016020	CC	+
LOC_Os10g20810	transposon protein, putative, CACTA, En/Spm sub-class, expressed	3.47347	6.39e-07	10554090	10557037	NA	NA	-
LOC_Os10g21328	DNA-directed RNA polymerase subunit alpha, putative, expressed	1.77641	0.0446242	10881441	10882454	NA	NA	-
LOC_Os10g21418	NADPH-dependent oxidoreductase, putative, expressed	1.80913	7.64e-06	10918585	10920789	NA	NA	-
LOC_Os10g25400	Lipase, GDSL domain containing protein.	-2.33905	0.0159863	13131433	13133328	GO:0031410	CC	+
LOC_Os10g25590	Thioredoxin fold domain containing protein.	-2.93792	0.00608333	13263708	13265563	NA	NA	-
LOC_Os10g30410	Cytochrome P450 family protein.	-2.32186	0.0427853	15806654	15811018	GO:0031410	CC	-
LOC_Os10g30560	Similar to UDP-glucoronosyl and UDP-glucosyl transferase family protein, expressed.	-2.33895	0.0166422	15893749	15902927	NA	NA	+
LOC_Os10g32740	Zinc finger, RING-type domain containing protein.	-2.19999	0.0367935	17140788	17145821	NA	NA	+
LOC_Os10g33530	alcohol oxidase-related, putative, expressed	-2.33835	0.0237574	17677313	17678042	GO:0016020	CC	-
LOC_Os10g33920	Similar to Integral membrane protein like.	-1.57896	0.00161513	18011819	18018931	GO:0016020	CC	-
LOC_Os10g35820	Conserved hypothetical protein.	1.63402	0.00674524	19152303	19152971	GO:0009536	CC	-
LOC_Os10g36580	Conserved hypothetical protein.	-1.94872	2.29e-06	19568640	19569328	NA	NA	-
LOC_Os10g36610	Conserved hypothetical protein.	-2.66012	0.0150498	19583304	19583573	NA	NA	+
LOC_Os10g37920	MATE efflux family protein, putative, expressed	-2.1762	0.0133723	20307371	20308990	GO:0016020	CC	-
LOC_Os10g38040	LysM domain-containing protein, Embryo sac development	1.60505	0.000104835	20374252	20375455	NA	NA	-
LOC_Os10g38540	Similar to Tau class GST protein 3.	-2.73419	0.0371604	20574826	20576117	GO:0004364	MF	-
LOC_Os10g38720	Similar to Glutathione S-transferase GST 20 (EC 2.5.1.18).	-5.30257	0.0122517	20629087	20629995	NA	NA	-
LOC_Os10g38940	Similar to Beta-ring hydroxylase (Fragment).	-1.99292	0.00440554	20744421	20746446	GO:0016020	CC	-
LOC_Os10g39880	photosynthetic reaction center protein, putative, expressed	3.27181	0.0156815	21334654	21335827	NA	NA	-
LOC_Os11g01310	expressed protein	1.85199	0.0474058	164587	165405	NA	NA	-
LOC_Os11g01842	Hypothetical conserved gene.	-1.97716	0.0385278	448403	449878	GO:0016020	CC	-
LOC_Os11g02620	Similar to protein binding / signal transducer.	-1.87043	0.0237574	827666	831854	GO:0009536	CC	-
LOC_Os11g03190	expressed protein	-1.62611	0.0110975	1158461	1160596	NA	NA	-
LOC_Os11g04020	Similar to Major facilitator superfamily antiporter.	6.8899	0.0148747	1618494	1623978	GO:0016020	CC	+
LOC_Os11g05390	Major facilitator superfamily protein.	2.23041	0.00961345	2413596	2417533	GO:0016020	CC	-
LOC_Os11g06290	Conserved hypothetical protein.	-1.69237	0.00068409	3019550	3022478	NA	NA	-
LOC_Os11g07370	expressed protein	5.91684	0.00502488	3711183	3713061	NA	NA	-
LOC_Os11g07590	expressed protein	-2.11212	0.000379211	3848118	3848660	GO:0005739	CC	-
LOC_Os11g07960	Transferase family protein.	2.26801	0.00391557	4128529	4130571	NA	NA	-
LOC_Os11g13890	Similar to ASCAB9-A (ASCAB9-B) (Fragment).	-1.83148	9.66e-09	7659682	7662281	GO:0005739	CC	-
LOC_Os11g15520	Similar to Subtilisin-like serine proteinase.	-2.06192	3.06e-06	8789919	8798149	NA	NA	+
LOC_Os11g25040	Protein of unknown function DUF506, plant family protein.	-4.88488	0.0425299	14267737	14268968	NA	NA	-
LOC_Os11g29720	Similar to Cytochrome P450 family protein, expressed.	-1.81486	0.00010298	17234285	17238178	NA	NA	-
LOC_Os11g30910	Sulfotransferase, Resistance to rice stripe virus	2.21736	0.0483273	17984964	17986719	NA	NA	+
LOC_Os11g31540	BRASSINOSTEROID INSENSITIVE 1-associated receptor kinase 1	-5.39462	0.00293041	18430460	18432558	GO:0031410	CC	-
LOC_Os11g37700	Similar to PDR-like ABC transporter.	-1.64249	0.00913487	22272820	22282438	GO:0016020	CC	-
LOC_Os11g41840	Similar to Sugar transporter family protein.	-2.31463	0.011004	25160025	25161643	GO:0016020	CC	-
LOC_Os11g42500	Plant disease resistance response protein family protein.	-3.10193	0.0411596	25593755	25594897	GO:0031410	CC	-
LOC_Os11g42950	Uncharacterised protein family UPF0497, trans-membrane plant domain containing protein.	-1.99276	0.000644169	25890517	25891190	NA	NA	+
LOC_Os11g44014	Hypothetical conserved gene.	1.54536	0.048671	26587326	26599262	NA	NA	+
LOC_Os11g47140	WALL-ASSOCIATED KINASE GENE 123	-1.64177	0.0326693	28356988	28362730	GO:0031410	CC	+
LOC_Os12g04204	Non-protein coding transcript.	1.72475	0.00190127	1772557	1774719	NA	NA	-
LOC_Os12g09770	Similar to N-methyltransferase.	-2.43105	0.0243436	5172120	5175084	NA	NA	-
LOC_Os12g13340	Hypothetical conserved gene.	2.99172	2.42e-08	7441028	7446103	NA	NA	-
LOC_Os12g18410	Conserved hypothetical protein.	3.87401	0.000440316	10651961	10653450	NA	NA	-
LOC_Os12g20380	expressed protein	1.96684	0.00631637	11900790	11902586	NA	NA	-
LOC_Os12g31870	expressed protein	6.33662	0.0162501	19193640	19196033	GO:0005739	CC	-
LOC_Os12g32814	pleiotropic drug resistance protein 3, putative, expressed	3.05497	0.0482903	19828481	19831364	NA	NA	-
LOC_Os12g33150	Conserved hypothetical protein.	1.65375	4.31e-09	20058249	20059540	NA	NA	+
LOC_Os12g34360	Armadillo-like helical domain containing protein.	-1.69452	0.00517663	20828974	20831659	NA	NA	-
LOC_Os12g38810	Conserved hypothetical protein.	-2.40596	8.69e-05	23850905	23852394	GO:0016020	CC	-
LOC_Os12g41060	Similar to AP2 domain containing protein, expressed.	5.80638	0.00726724	25414541	25418738	NA	NA	-
LOC_Os12g41180	Similar to LSTK-1-like kinase.	-4.21342	0.0191363	25518232	25522441	NA	NA	-
LOC_Os12g42390	expressed protein	-1.60175	0.0146273	26345080	26345466	NA	NA	-
§ Presence and absence of InDels, SNPs, and structural variants are denoted by '+' and '-', respectively.
BP, Biological process; MF, Molecular function; CC, Cellular component; NA, Not listed in database; GO ID, Gene ontology identification
