# Supplementary material for: A Novel Mutation of the NARROW LEAF 1 Gene Adversely Affects Plant Architecture in Rice (Oryza sativa L.)
Source: Int J Mol Sci. 2020 Oct 30;21(21):8106. doi: 10.3390/ijms21218106 (PMC7672626; doi:10.3390/ijms21218106)
Supplement: Supplementary file 1 [file ijms-21-08106-s001.zip › Table S6.xlsx]

## Sheet: 263 DEGs
Table S6 List of 263 differentially expressed genes identified from the RNA-Seq data in W149 mutant compared with Cypress with no sequence variation
(SNPs, InDels, or Structural variants). Grouping of these DEGs were by manual curation based on available literature and biological function.
MSU_ID	Log2FoldChange	padj	Annotations	Function_group
LOC_Os01g11550	-1.9505	0.00999167	Plant-specific transcription factor, miR319 target gene	Plant growth and development
LOC_Os01g11940	-1.84185	0.0267242	Similar to ZCN14 protein.	Plant growth and development
LOC_Os01g18744	-2.42112	0.0421696	Transferase family protein.	Plant growth and development
LOC_Os01g24780	-1.78273	0.0151754	Similar to Cytochrome P450.	Plant growth and development
LOC_Os01g54620	-2.3439	0.00349261	Similar to cDNA clone:J023093O20, full insert sequence.	Plant growth and development
LOC_Os02g13900	1.54912	0.0119794	Similar to Brassinazole-resistant 1 protein.	Plant growth and development
LOC_Os02g44920	1.96985	0.00261096	Similar to protein kinase APK1B.	Plant growth and development
LOC_Os03g06000	-3.38656	0.00324403	Similar to Alpha-expansin precursor.	Plant growth and development
LOC_Os03g40610	-2.48096	0.0003653	cytochrome P450, putative, expressed	Plant growth and development
LOC_Os03g44740	-1.85401	0.000448293	Similar to Cytochrome P450 CYP92C5.	Plant growth and development
LOC_Os03g47016	-1.87547	0.0124659	HOMEOBOX 10	Plant growth and development
LOC_Os04g09260	-2.26173	0.00032283	Transferase family protein.	Plant growth and development
LOC_Os05g07060	-7.37116	0.00166848	Similar to Arabinogalactan protein-like.	Plant growth and development
LOC_Os05g40770	1.64878	0.000586938	Hypothetical conserved gene.	Plant growth and development
LOC_Os07g44130	-1.62696	0.000295949	Similar to Cytochrome P450.	Plant growth and development
LOC_Os09g29690	-1.63486	0.0387704	Similar to blight-associated protein p12.	Plant growth and development
LOC_Os09g29710	-1.71799	0.00328344	Similar to Blight-associated protein p12 precursor.	Plant growth and development
LOC_Os11g31540	-5.39462	0.00293041	BRASSINOSTEROID INSENSITIVE 1-associated receptor kinase 1	Plant growth and development
LOC_Os02g53620	-2.04602	5.08e-05	Similar to nuclear transcription factor Y subunit A-3.	Flowering and seed-related
LOC_Os03g10150	-2.07007	3.41e-06	Protein of unknown function DUF623, plant domain containing protein.	Flowering and seed-related
LOC_Os03g47620	4.56392	0.0357693	Similar to TPR Domain containing protein.	Flowering and seed-related
LOC_Os04g21350	1.69084	0.024163	Similar to FPF1 protein-like (RAA1).	Flowering and seed-related
LOC_Os05g28530	-3.27257	0.0384867	Thioredoxin fold domain containing protein.	Flowering and seed-related
LOC_Os05g43040	-1.88898	0.00128303	Similar to MS5-like protein (Fragment).	Flowering and seed-related
LOC_Os05g50580	-2.63009	0.0404182	Peptidase S10, serine carboxypeptidase family protein.	Flowering and seed-related
LOC_Os06g06300	-1.89201	6.88e-07	Florigen, Flowering time, Long-day promotion	Flowering and seed-related
LOC_Os06g06320	-1.93267	0.00213114	HEADING DATE 3A	Flowering and seed-related
LOC_Os06g06430	-4.90222	0.00809874	BETA-1,3-GLUCANASE ACTIVITY 5	Flowering and seed-related
LOC_Os06g46030	2.92068	0.000777322	Protein of unknown function DUF640 domain containing protein.	Flowering and seed-related
LOC_Os08g38590	-1.6796	6.74e-05	MADS domain transcription factor, Pollen maturation	Flowering and seed-related
LOC_Os10g11022	-1.98164	1.2e-05	Hypothetical protein.	Flowering and seed-related
LOC_Os10g38040	1.60505	0.000104835	LysM domain-containing protein, Embryo sac development	Flowering and seed-related
LOC_Os01g52240	-1.84043	3.1e-22	Similar to Type I chlorophyll a/b-binding protein b (Fragment).	Photosynthesis
LOC_Os02g10390	-1.53305	3.85e-08	Chlorophyll a/b-binding protein type III (Fragment).	Photosynthesis
LOC_Os03g20700	-1.51843	2.09e-07	Similar to Magnesium-chelatase subunit H family protein, expressed.	Photosynthesis
LOC_Os03g39610	-2.99832	7.14e-52	Similar to Photosystem II type II chlorophyll a/b binding protein (Fragment).	Photosynthesis
LOC_Os03g51920	-1.643	0.00357384	Similar to Peptidase, M50 family.	Photosynthesis
LOC_Os03g58290	-2.19503	0.000741532	Similar to benzoxazinless1.	Photosynthesis
LOC_Os04g16822	1.53044	0.0317128	chloroplast 50S ribosomal protein L22, putative, expressed	Photosynthesis
LOC_Os05g22716	1.5175	0.00226543	translation initiation factor IF-1, chloroplast, putative, expressed	Photosynthesis
LOC_Os05g22718	1.59116	0.0168499	chloroplast 30S ribosomal protein S8, putative, expressed	Photosynthesis
LOC_Os06g21590	-2.0226	3.94e-10	Similar to Light-harvesting complex I (Fragment).	Photosynthesis
LOC_Os07g37550	-1.74418	8.25e-06	Similar to Type III chlorophyll a/b-binding protein (Fragment).	Photosynthesis
LOC_Os08g15278	1.59327	0.0217847	chloroplast 30S ribosomal protein S8, putative, expressed	Photosynthesis
LOC_Os08g33820	-1.88307	9.22e-13	Non-protein coding transcript.	Photosynthesis
LOC_Os09g17740	-2.46446	1.3e-09	CHLOROPHYLL A/B BINDING PROTEIN 1R	Photosynthesis
LOC_Os10g21418	1.80913	7.64e-06	NADPH-dependent oxidoreductase, putative, expressed	Photosynthesis
LOC_Os10g39880	3.27181	0.0156815	photosynthetic reaction center protein, putative, expressed	Photosynthesis
LOC_Os11g13890	-1.83148	9.66e-09	Similar to ASCAB9-A (ASCAB9-B) (Fragment).	Photosynthesis
LOC_Os01g11010	-4.41311	0.0482903	Similar to peptide-N4-asparagine amidase A.	Metabolism
LOC_Os02g03130	-2.48155	0.00103844	expressed protein	Metabolism
LOC_Os02g53960	-3.58035	0.0394123	CXE carboxylesterase, putative, expressed	Metabolism
LOC_Os03g59330	-3.33462	0.0281798	Glycoside hydrolase, family 28 domain containing protein.	Metabolism
LOC_Os07g10840	-2.74716	0.00561621	Similar to Seed imbibition protein (Fragment).	Metabolism
LOC_Os10g38940	-1.99292	0.00440554	Similar to Beta-ring hydroxylase (Fragment).	Metabolism
LOC_Os01g01660	-2.88456	0.000866059	Similar to Isoflavone reductase homolog IRL (EC 1.3.1.-).	Stress response
LOC_Os01g02300	2.22267	0.048671	Similar to ARK protein (Fragment).	Stress response
LOC_Os01g03360	2.21024	0.0307223	Similar to Bowman-Birk type bran trypsin inhibitor.	Stress response
LOC_Os01g04800	2.65705	8.33e-05	AP2/ERF and B3 domain-containing protein, Salt stress response	Stress response
LOC_Os01g11860	-1.68341	0.000842512	ThiJ/PfpI domain containing protein.	Stress response
LOC_Os01g26210	-1.60727	0.0159863	Protein kinase, catalytic domain domain containing protein.	Stress response
LOC_Os01g27240	-2.34052	0.0200006	12-OXOPHYTODIENOATE REDUCTASE 9	Stress response
LOC_Os01g37460	-1.77119	0.00638155	Similar to TATA-binding protein associated factor 2N (RNA-binding protein 56) (TAFII68) (TAF(II)68).	Stress response
LOC_Os01g49430	3.47476	0.0450934	Similar to HSP70B (heat shock protein 70B); ATP binding.	Stress response
LOC_Os01g53470	-1.5571	0.0428563	Similar to harpin-induced protein.	Stress response
LOC_Os01g59410	-1.56325	0.00310906	Similar to SigA binding protein.	Stress response
LOC_Os01g72370	1.97922	4.59e-05	Conserved hypothetical protein.	Stress response
LOC_Os02g04230	1.58196	0.00130413	Similar to Mitogen-activated protein kinase 13.	Stress response
LOC_Os02g21810	-1.58114	0.00947384	Similar to Cytochrome P450-like protein.	Stress response
LOC_Os02g26720	5.32053	0.0346094	Similar to Inositol phosphate kinase.	Stress response
LOC_Os02g40730	-1.52128	1.87e-08	AMMONIUM TRANSPORTER-1; 2	Stress response
LOC_Os03g14180	-5.82098	0.0315428	26 KDA HEAT SHOCK PROTEIN	Stress response
LOC_Os03g14642	-5.17015	0.0228516	LTPL107 - Protease inhibitor/seed storage/LTP family protein precursor, expressed	Stress response
LOC_Os03g16950	3.21705	0.0087358	Similar to (clone wusl1032) mRNA sequence.	Stress response
LOC_Os03g19420	4.78251	8.33e-05	NICOTIANAMINE SYNTHASE 2	Stress response
LOC_Os03g19427	4.7004	0.00166504	NICOTIANAMINE SYNTHASE 1	Stress response
LOC_Os03g22170	2.31321	0.0249318	Similar to AP2 domain containing protein RAP2.2 (Fragment).	Stress response
LOC_Os03g58300	2.58754	0.00974706	Similar to Indole-3-glycerol phosphate lyase.	Stress response
LOC_Os04g10800	-2.18335	0.00988618	PHOSPHATE TRANSPORTER 13	Stress response
LOC_Os04g38410	-1.76952	7.52e-06	Similar to Chlorophyll a/b-binding protein CP24, photosystem II (Fragment).	Stress response
LOC_Os04g38780	1.56386	0.0116667	Similar to MIKC-type MADS-box transcription factor WM30.	Stress response
LOC_Os04g39300	5.00599	0.00991603	Similar to OSIGBa0128P10.7 protein.	Stress response
LOC_Os04g54930	1.64545	0.0453379	Similar to H0423H10.7 protein.	Stress response
LOC_Os05g28740	1.73547	0.0196571	UspA domain containing protein.	Stress response
LOC_Os05g39350	-2.07909	0.00765918	Domain of unknown function DUF231, plant domain containing protein.	Stress response
LOC_Os05g45200	-2.27612	0.00482789	UDP-glucuronosyl/UDP-glucosyltransferase family protein.	Stress response
LOC_Os05g51570	-2.14977	0.0162017	Similar to C13 endopeptidase NP1 precursor.	Stress response
LOC_Os06g12230	1.66669	6.91e-05	Similar to PCF1.	Stress response
LOC_Os06g12370	-4.45297	0.000745846	Similar to ATP-dependent zinc metalloprotease FTSH 6, chloroplastic.	Stress response
LOC_Os06g35520	4.67428	0.000143253	Similar to Peroxidase P7 (EC 1.11.1.7) (TP7).	Stress response
LOC_Os06g43350	-2.70885	6.1e-08	cytochrome P450, putative, expressed	Stress response
LOC_Os07g02810	-1.85566	0.0334389	Ascorbate oxidase, Abiotic stress response	Stress response
LOC_Os07g04930	3.77556	6.74e-15	Conserved hypothetical protein.	Stress response
LOC_Os07g15460	1.96543	0.00261545	BACTERIOCIDE EFFECT 1	Stress response
LOC_Os07g15930	-2.10149	0.0310107	Legume lectin, beta chain domain containing protein.	Stress response
LOC_Os07g33954	-1.80762	0.0354561	Similar to Glucose-6-phosphate/phosphate-translocator precursor.	Stress response
LOC_Os07g35280	-1.63881	0.0308018	Protein of unknown function DUF26 domain containing protein.	Stress response
LOC_Os08g09040	-4.20361	0.00145722	GERMIN-LIKE PROTEIN 8-9	Stress response
LOC_Os08g09060	-2.16847	0.0433099	Germin-like protein 8-10, Disease resistance	Stress response
LOC_Os10g38720	-5.30257	0.0122517	Similar to Glutathione S-transferase GST 20 (EC 2.5.1.18).	Stress response
LOC_Os12g18410	3.87401	0.000440316	Conserved hypothetical protein.	Stress response
LOC_Os01g14520	2.80143	1.29e-09	Similar to inner membrane transport protein.	Transport
LOC_Os01g65110	2.38825	0.000285744	Similar to Peptide transporter PTR2-B.	Transport
LOC_Os02g43370	1.81961	3.34e-05	YELLOW STRIP-LIKE GENE 2	Transport
LOC_Os05g34980	-1.82424	0.000211461	Amino acid permease, Transport of amino acids	Transport
LOC_Os06g08080	-1.66866	0.0170869	Vacuolar H+-pyrophosphatase (EC 3.6.1.1) (Ovp2).	Transport
LOC_Os06g12190	-1.51885	0.000820513	Glutaredoxin domain containing protein.	Transport
LOC_Os11g05390	2.23041	0.00961345	Major facilitator superfamily protein.	Transport
LOC_Os01g01770	-2.99845	0.00130413	ZOS1-01 - C2H2 zinc finger protein, expressed	Unknown function
LOC_Os01g03710	1.60111	0.000340143	Mannose-6-phosphate isomerase domain containing protein.	Unknown function
LOC_Os01g04710	-2.57833	0.0498376	Peptidase A1 domain containing protein.	Unknown function
LOC_Os01g14970	1.89402	0.0438265	Conserved hypothetical protein.	Unknown function
LOC_Os01g23990	-1.77226	4.14e-05	Hypothetical conserved gene.	Unknown function
LOC_Os01g24790	-1.94215	0.00081558	Transferase family protein.	Unknown function
LOC_Os01g46720	1.52338	0.000352353	Similar to protein kinase domain containing protein.	Unknown function
LOC_Os01g49154	2.08086	0.00133283	Conserved hypothetical protein.	Unknown function
LOC_Os01g54490	-2.65946	0.00788781	Similar to ZCN12.	Unknown function
LOC_Os01g55820	1.57376	0.0073288	X8 domain containing protein.	Unknown function
LOC_Os01g57770	3.40312	0.0172582	Similar to Protein S.	Unknown function
LOC_Os01g62130	-1.5754	0.000839604	Zinc finger, C2H2-like domain containing protein.	Unknown function
LOC_Os01g62830	-1.75066	1.79e-05	Conserved hypothetical protein.	Unknown function
LOC_Os01g63310	-2.15227	0.00333742	Protein of unknown function DUF740 family protein.	Unknown function
LOC_Os01g65510	-1.70176	0.0314132	Similar to F-box protein interaction domain containing protein.	Unknown function
LOC_Os01g72160	-1.68473	3.86e-05	Similar to Glutathione S-transferase GST 28 (EC 2.5.1.18) (Fragment).	Unknown function
LOC_Os01g72360	2.65774	1.3e-09	Conserved hypothetical protein.	Unknown function
LOC_Os01g74600	-1.5469	0.0135008	Pentatricopeptide repeat domain containing protein.	Unknown function
LOC_Os02g01355	1.56526	0.0230066	Non-protein coding transcript.	Unknown function
LOC_Os02g03270	-2.16045	0.0147245	Similar to DNA-binding protein.	Unknown function
LOC_Os02g03710	-1.89804	3.2e-05	Conserved hypothetical protein.	Unknown function
LOC_Os02g05960	-1.98315	0.0297044	Protein kinase, core domain containing protein.	Unknown function
LOC_Os02g10550	2.87549	0.000170321	expressed protein	Unknown function
LOC_Os02g17480	5.11481	0.0142279	expressed protein	Unknown function
LOC_Os02g19450	-1.9768	0.00513171	Conserved hypothetical protein.	Unknown function
LOC_Os02g24100	1.67875	0.00534953	expressed protein	Unknown function
LOC_Os02g26670	-3.17371	0.0264994	Kelch-type beta propeller domain containing protein.	Unknown function
LOC_Os02g28460	1.7052	0.0250586	expressed protein	Unknown function
LOC_Os02g33240	-1.81249	0.00881372	Cyclin-like F-box domain containing protein.	Unknown function
LOC_Os02g37200	-2.65927	8.2e-05	Hypothetical protein.	Unknown function
LOC_Os02g37580	1.51726	0.00411487	Similar to Fimbrin 1 (AtFIM1).	Unknown function
LOC_Os02g46540	3.99227	0.00206248	expressed protein	Unknown function
LOC_Os02g48850	-3.43089	0.0365347	Protein of unknown function DUF506, plant domain containing protein.	Unknown function
LOC_Os02g49950	-3.63895	0.0293769	Armadillo-like helical domain containing protein.	Unknown function
LOC_Os02g50710	-2.04815	3.88e-05	Conserved hypothetical protein.	Unknown function
LOC_Os02g53380	-2.07775	0.0237574	Hypothetical conserved gene.	Unknown function
LOC_Os02g57210	5.42666	0.0156595	expressed protein	Unknown function
LOC_Os03g01300	-1.68425	0.00293041	Similar to Physical impedance induced protein.	Unknown function
LOC_Os03g03350	-2.82018	0.0138316	Pectin lyase fold/virulence factor domain containing protein.	Unknown function
LOC_Os03g08940	-2.01349	0.0366171	expressed protein	Unknown function
LOC_Os03g10030	-1.50805	3.25e-10	Similar to UPF0497 membrane protein 12.	Unknown function
LOC_Os03g11690	3.03704	0.0129066	Pentatricopeptide repeat domain containing protein.	Unknown function
LOC_Os03g14880	-1.56422	0.00445426	Conserved hypothetical protein.	Unknown function
LOC_Os03g15220	3.4655	0.0296306	Protein of unknown function DUF292, eukaryotic domain containing protein.	Unknown function
LOC_Os03g17200	2.03996	0.0066991	Similar to plant-specific domain TIGR01589 family protein.	Unknown function
LOC_Os03g22620	2.98924	4.92e-39	Terpenoid cylases/protein prenyltransferase alpha-alpha toroid domain containing protein.	Unknown function
LOC_Os03g24640	6.94345	0.00554453	Similar to Terpene synthase family, metal binding domain containing protein, expressed.	Unknown function
LOC_Os03g28389	1.95831	0.00464668	Hypothetical gene.	Unknown function
LOC_Os03g41060	-2.06951	0.0117436	Gibberellin regulated protein family protein.	Unknown function
LOC_Os04g04690	-4.41698	0.034391	legume lectins beta domain containing protein, putative	Unknown function
LOC_Os04g10000	6.63227	0.0127014	Similar to OSIGBa0109M01.2 protein.	Unknown function
LOC_Os04g16160	3.3163	2.81e-05	expressed protein	Unknown function
LOC_Os04g16830	2.09264	0.00166504	DNA-directed RNA polymerase subunit beta, putative, expressed	Unknown function
LOC_Os04g21130	-3.75727	0.00157504	Similar to Non-S-locus F-box-like protein 2011 (Fragment).	Unknown function
LOC_Os04g22120	-2.05176	0.0030532	Protein kinase, catalytic domain domain containing protein.	Unknown function
LOC_Os04g30160	-4.80716	0.0371924	WALL-ASSOCIATED KINASE GENE 46	Unknown function
LOC_Os04g31290	3.79438	5.84e-05	Similar to OSIGBa0092E09.4 protein.	Unknown function
LOC_Os04g33200	-2.49973	0.0192849	Similar to H0502B11.6 protein.	Unknown function
LOC_Os04g34530	4.20378	0.0396078	Similar to H0525E10.16 protein.	Unknown function
LOC_Os04g36820	-3.74699	0.0139562	Similar to OSIGBa0140O07.10 protein.	Unknown function
LOC_Os04g38880	-1.56583	0.0123088	Dynein light chain, type 1 family protein.	Unknown function
LOC_Os04g40440	-1.56919	0.00100792	Leucine-rich repeat, N-terminal domain containing protein.	Unknown function
LOC_Os04g43660	-3.55519	0.0297246	Conserved hypothetical protein.	Unknown function
LOC_Os04g47550	1.58772	0.00995379	Cyclin-like F-box domain containing protein.	Unknown function
LOC_Os04g57130	-4.33986	0.00391557	Similar to H1005F08.21 protein.	Unknown function
LOC_Os05g04570	-2.18502	0.00590881	F-box family protein, putative, expressed	Unknown function
LOC_Os05g09700	2.15742	0.0251939	expressed protein	Unknown function
LOC_Os05g16420	-2.06366	3.93e-05	Conserved hypothetical protein.	Unknown function
LOC_Os05g25250	5.69786	0.00262661	expressed protein	Unknown function
LOC_Os05g33080	2.32706	0.0110051	Similar to Serine/threonine-protein kinase PBS1 (EC 2.7.1.37) (AvrPphB susceptible protein 1).	Unknown function
LOC_Os05g38264	-1.79618	0.0251074	Conserved hypothetical protein.	Unknown function
LOC_Os05g39080	-1.69067	0.0231043	Serine/threonine protein kinase domain containing protein.	Unknown function
LOC_Os05g46240	2.43467	0.0251939	Protein of unknown function DUF778 family protein.	Unknown function
LOC_Os05g47790	2.99795	4.13e-05	Conserved hypothetical protein.	Unknown function
LOC_Os05g50500	-1.69935	0.0218192	Plant Basic Secretory Protein domain containing protein.	Unknown function
LOC_Os05g51160	1.92605	2.92e-05	Similar to I-box binding factor (Fragment).	Unknown function
LOC_Os06g03520	1.78514	8.73e-05	Protein of unknown function DUF581 family protein.	Unknown function
LOC_Os06g04250	-1.79986	0.00562553	Phosphate-induced protein 1 conserved region family protein.	Unknown function
LOC_Os06g09240	-2.10151	0.00244141	Similar to UDP-glucose flavonoid-3-O-glucosyltransferase.	Unknown function
LOC_Os06g15730	-2.74709	0.0212383	NB-ARC domain containing protein.	Unknown function
LOC_Os06g17020	-1.89397	3.41e-06	UDP-glucuronosyl/UDP-glucosyltransferase family protein.	Unknown function
LOC_Os06g20870	1.54677	0.0247546	Conserved hypothetical protein.	Unknown function
LOC_Os06g28630	-1.84334	0.00105763	Non-protein coding transcript.	Unknown function
LOC_Os06g30480	1.71309	0.000729213	Conserved hypothetical protein.	Unknown function
LOC_Os06g36380	2.59871	0.0019145	Conserved hypothetical protein.	Unknown function
LOC_Os06g38750	-3.43303	0.026339	Conserved hypothetical protein.	Unknown function
LOC_Os06g49830	4.72205	0.0202616	Similar to SHI.	Unknown function
LOC_Os07g02850	-3.2242	8.25e-07	Protein of unknown function DUF538 domain containing protein.	Unknown function
LOC_Os07g02940	-1.53689	7.85e-06	Protein of unknown function DUF538 family protein.	Unknown function
LOC_Os07g03860	2.00505	5.21e-05	lectin-like receptor kinase 7, putative, expressed	Unknown function
LOC_Os07g03890	-1.75289	9.35e-07	lectin-like receptor kinase 7, putative, expressed	Unknown function
LOC_Os07g05680	-5.26072	0.0127979	expressed protein	Unknown function
LOC_Os07g06390	-4.07562	0.00583378	Conserved hypothetical protein.	Unknown function
LOC_Os07g06900	3.62652	0.00180471	FBD domain containing protein.	Unknown function
LOC_Os07g15190	1.58682	2.01e-05	3-ketoacyl-CoA synthase 2, putative, expressed	Unknown function
LOC_Os07g23120	-1.65862	0.00310906	Conserved hypothetical protein.	Unknown function
LOC_Os07g23150	-2.10823	9.36e-08	Transferase domain containing protein.	Unknown function
LOC_Os07g27980	-3.5213	0.00195315	Similar to Bowman-Birk type bran trypsin inhibitor.	Unknown function
LOC_Os07g34870	-2.66112	2.63e-05	Peptidase A1 domain containing protein.	Unknown function
LOC_Os07g41170	-3.41178	0.0171234	expressed protein	Unknown function
LOC_Os07g46870	-3.49239	0.0242679	Similar to Oxidoreductase, short chain dehydrogenase/reductase family protein, expressed.	Unknown function
LOC_Os08g03610	1.70154	0.00880186	Zinc finger, LSD1-type domain containing protein.	Unknown function
LOC_Os08g14950	-4.41869	2.23e-07	Protein kinase, catalytic domain domain containing protein.	Unknown function
LOC_Os08g15710	-2.10968	0.0348924	Conserved hypothetical protein.	Unknown function
LOC_Os08g24470	1.73	0.0315428	Putative B3 domain-containing protein Os08g0333500.	Unknown function
LOC_Os08g34550	-2.12056	0.00117819	Similar to RING-H2 finger protein ATL5A.	Unknown function
LOC_Os08g37115	2.6669	0.000160358	Domain of unknown function DUF547 domain containing protein.	Unknown function
LOC_Os08g40910	3.23657	0.0130245	Conserved hypothetical protein.	Unknown function
LOC_Os08g41070	1.56043	0.0222523	Hypothetical conserved gene.	Unknown function
LOC_Os09g06940	-5.05934	0.0246262	Hypothetical conserved gene.	Unknown function
LOC_Os09g07780	1.73141	0.0315428	Pentatricopeptide repeat domain containing protein.	Unknown function
LOC_Os09g17940	-7.60109	6.3e-06	expressed protein	Unknown function
LOC_Os09g24190	2.61022	0.00613929	Hypothetical gene.	Unknown function
LOC_Os09g25710	-2.84058	0.0485341	Hypothetical protein.	Unknown function
LOC_Os09g26670	-1.81568	1.39e-05	Conserved hypothetical protein.	Unknown function
LOC_Os09g32360	-1.56987	0.0450506	Domain of unknown function DUF2828 domain containing protein.	Unknown function
LOC_Os09g32730	-1.56253	0.00203493	Zinc finger, RING/FYVE/PHD-type domain containing protein.	Unknown function
LOC_Os09g36940	-4.15548	0.0483273	Cupredoxin domain containing protein.	Unknown function
LOC_Os10g01690	-5.10562	0.045133	transferase family protein, putative, expressed	Unknown function
LOC_Os10g03230	1.76479	7.64e-06	expressed protein	Unknown function
LOC_Os10g03750	3.65219	0.0395116	Similar to F-box domain containing protein, expressed.	Unknown function
LOC_Os10g18150	-7.12515	0.00363948	Tetratricopeptide-like helical domain containing protein.	Unknown function
LOC_Os10g20810	3.47347	6.39e-07	transposon protein, putative, CACTA, En/Spm sub-class, expressed	Unknown function
LOC_Os10g21328	1.77641	0.0446242	DNA-directed RNA polymerase subunit alpha, putative, expressed	Unknown function
LOC_Os10g25590	-2.93792	0.00608333	Thioredoxin fold domain containing protein.	Unknown function
LOC_Os10g30410	-2.32186	0.0427853	Cytochrome P450 family protein.	Unknown function
LOC_Os10g33530	-2.33835	0.0237574	alcohol oxidase-related, putative, expressed	Unknown function
LOC_Os10g33920	-1.57896	0.00161513	Similar to Integral membrane protein like.	Unknown function
LOC_Os10g35820	1.63402	0.00674524	Conserved hypothetical protein.	Unknown function
LOC_Os10g36580	-1.94872	2.29e-06	Conserved hypothetical protein.	Unknown function
LOC_Os10g37920	-2.1762	0.0133723	MATE efflux family protein, putative, expressed	Unknown function
LOC_Os10g38540	-2.73419	0.0371604	Similar to Tau class GST protein 3.	Unknown function
LOC_Os11g01310	1.85199	0.0474058	expressed protein	Unknown function
LOC_Os11g01842	-1.97716	0.0385278	Hypothetical conserved gene.	Unknown function
LOC_Os11g02620	-1.87043	0.0237574	Similar to protein binding / signal transducer.	Unknown function
LOC_Os11g03190	-1.62611	0.0110975	expressed protein	Unknown function
LOC_Os11g06290	-1.69237	0.00068409	Conserved hypothetical protein.	Unknown function
LOC_Os11g07370	5.91684	0.00502488	expressed protein	Unknown function
LOC_Os11g07590	-2.11212	0.000379211	expressed protein	Unknown function
LOC_Os11g07960	2.26801	0.00391557	Transferase family protein.	Unknown function
LOC_Os11g25040	-4.88488	0.0425299	Protein of unknown function DUF506, plant family protein.	Unknown function
LOC_Os11g29720	-1.81486	0.00010298	Similar to Cytochrome P450 family protein, expressed.	Unknown function
LOC_Os11g37700	-1.64249	0.00913487	Similar to PDR-like ABC transporter.	Unknown function
LOC_Os11g41840	-2.31463	0.011004	Similar to Sugar transporter family protein.	Unknown function
LOC_Os11g42500	-3.10193	0.0411596	Plant disease resistance response protein family protein.	Unknown function
LOC_Os12g04204	1.72475	0.00190127	Non-protein coding transcript.	Unknown function
LOC_Os12g13340	2.99172	2.42e-08	Hypothetical conserved gene.	Unknown function
LOC_Os12g20380	1.96684	0.00631637	expressed protein	Unknown function
LOC_Os12g31870	6.33662	0.0162501	expressed protein	Unknown function
LOC_Os12g32814	3.05497	0.0482903	pleiotropic drug resistance protein 3, putative, expressed	Unknown function
LOC_Os12g34360	-1.69452	0.00517663	Armadillo-like helical domain containing protein.	Unknown function
LOC_Os12g38810	-2.40596	8.69e-05	Conserved hypothetical protein.	Unknown function
LOC_Os12g41060	5.80638	0.00726724	Similar to AP2 domain containing protein, expressed.	Unknown function
LOC_Os12g41180	-4.21342	0.0191363	Similar to LSTK-1-like kinase.	Unknown function
LOC_Os12g42390	-1.60175	0.0146273	expressed protein	Unknown function
